# Supplementary material for: Optimization of Non-Enzymatic Ultrasound-Assisted Extraction of Yellowfin Tuna Head Oil and Comparison with Enzyme-Assisted Extraction Oils
Source: Foods. 2026 Jul 16;15(14):2524. doi: 10.3390/foods15142524 (PMC13409540; doi:10.3390/foods15142524)
Supplement: Supplementary file 1 [file foods-15-02524-s001.zip]

Archive with 1 entries (1 files):
- foods-4422677-supplementary.pdf
